# Supplementary material for: Tau Isoform-Regulated Schwann Cell Proliferation and Migration Improve Peripheral Nerve Regeneration After Injury
Source: Int J Mol Sci. 2024 Nov 18;25(22):12352. doi: 10.3390/ijms252212352 (PMC11594695; doi:10.3390/ijms252212352)
Supplement: Supplementary file 1 [file ijms-25-12352-s001.zip]

Archive with 1 entries (1 files):
- ijms-3276144-supplementary.pdf
